# Supplementary material for: Quantitative Sensory Testing in Fibromyalgia Syndrome: A Scoping Review
Source: Biomedicines. 2025 Apr 17;13(4):988. doi: 10.3390/biomedicines13040988 (PMC12025226; doi:10.3390/biomedicines13040988)
Supplement: Supplementary file 1 [file biomedicines-13-00988-s001.zip]

Archive with 1 entries (1 files):
- biomedicines-3547230-supplementary.pdf
